# Supplementary material for: Evidence for suppression of immunity as a driver for genomic introgressions and host range expansion in races of Albugo candida, a generalist parasite
Source: eLife. 2015 Feb 27;4:e04550. doi: 10.7554/eLife.04550 (PMC4384639; doi:10.7554/eLife.04550)
Supplement: Supplementary file 4. — List of the predicted recombination blocks generated by the RDP3 software. DOI: http://dx.doi.org/10.7554/eLife.04550.015 [file elife04550s004.xlsx]

## Sheet: I-blocks
Table S4. List of the predicted recombination blocks in the RDP3 software.
NOTE: Event was accepted if it was significant in three or more recombination detection methods (RDP, GENECONV, Maxchi, Chimaera, 3Seq).
Table shows the reference contig ID, the assigned event number, the recombinant and minor parent, the predicted start and end positions of the I-block relative to the reference contig, the estimated age (t) and p values for the different recombination detection methods.
CONTIG ID	Event Number	RECOMBINANT	MINOR PARENT	START SITE	END SITE	t (μ = 1E-6)	RDP P value	GENECONV P value	Maxchi P value	Chimaera P value	3Seq P value
1	1	Ac2V	AcBoT	201067	220573	1194	1.62e-217	1.67e-222	1.67e-47	2.18e-43	3.93e-50
1	2	AcNc2	AcBoT	366227	378883	2236	3.9e-40	6.04e-45	5.93e-21	6.5e-14	NS
1	3	AcNc2	AcBoT	167373	176854	2561	2.84e-46	4.76e-47	7.16e-22	5.31e-14	NS
1	4	AcNc2	AcBoT	292786	313086	2492	2.72e-31	1.02e-17	1.42e-13	2.46e-09	NS
1	5	Ac2V	AcBoT	242466	248831	4603	5.17e-25	4.77e-24	1.04e-18	5.39e-11	NS
1	6	Ac2V	AcBoT	24908	31430	1599	1.61e-22	2.87e-24	5.54e-10	1.04e-09	NS
1	7	Ac2V	AcBoT	162760	165018	1211	8.22e-24	7.86e-25	5.27e-12	1.58e-08	NS
1	8	Ac2V	AcBoT	42258	58017	11696	1.31e-20	2.33e-21	7.53e-18	4.63e-14	NS
1	10	AcNc2	AcBoT	100749	105671	3116	7.8e-19	3.09e-18	0.0316139	0.00215	NS
1	11	AcNc2	AcBoT	276969	285489	995	6.85e-18	1.08e-15	8.52e-11	1.08e-09	NS
1	12	AcNc2	AcBoT	123483	129550	15479	3.42e-11	2.65e-13	1.12e-14	6.86e-08	NS
1	13	AcNc2	AcBoT	347026	361194	14508	1.03e-15	2.45e-11	6.36e-14	0.0178	NS
1	15	Ac2V	AcBoT	67073	94285	6891	1.11e-15	2.44e-07	8.44e-14	2.97e-13	NS
1	22	Ac2V	AcBoT	113423	114628	20137	8.85e-09	7.15e-09	1.35e-07	0.00919	NS
1	25	Ac2V	AcBoT	187421	192659	5593	5.42e-07	0.00243	4.16e-05	0.000357	NS
1	29	AcNc2	AcBoT	133669	134215	24439	2.68e-06	1.42e-06	0.0018	NS	NS
1	39	AcBoT	Ac2V	5254	14266	3028	9.13e-06	NS	0.0395	0.00795	0.00404
1	40	Ac2V	AcBoT	71593	73830	805	NS	0.000111	0.00437677	0.00376	NS
1	41	Ac2V	AcBoT	155431	156702	3641	0.000158	NS	0.0168	0.00195	0.000265
1	44	AcBoT	Ac2V	297390	297855	16123	NS	0.000198	0.0286	0.00378	NS
1	45	AcNc2	AcBoT	126101	126923	6789	NS	0.00588	0.000704	0.00767	0.000396
1	55	AcBoT	Ac2V	394804	396177	1312	NS	0.00989	0.00657	0.00384	0.00381
1	61	Ac2V	AcNc2	225303	231359	11064	NS	NS	0.0258	0.00461	0.0116
1	66	AcNc2	AcBoT	355960	357625	22434	NS	0.0223	0.00345	0.0354	NS
2	1	AcBoT	AcNc2	171123	190366	1418	1.41e-46	1.53e-43	1.23e-22	8.08e-17	NS
2	2	Ac2V	AcNc2	231017	236809	2138	1.02e-39	2.66e-38	2.76e-17	1.8e-16	NS
2	3	AcBoT	AcNc2	253628	261327	4722	1.98e-27	4.16e-08	1.46e-17	4.31e-18	NS
2	4	AcBoT	AcNc2	104011	112307	1968	1.06e-23	1.11e-21	0.00564	4.87e-07	0.001
2	5	AcBoT	AcNc2	113569	115996	3894	4.33e-22	4.16e-21	1.05e-12	2.46e-12	NS
2	6	AcBoT	AcNc2	79276	90013	3669	1.08e-16	NS	9.94e-06	1.02e-10	NS
2	7	AcBoT	AcNc2	302942	311635	3024	2.57e-15	5.46e-07	3.19e-10	1.21e-09	NS
2	11	Ac2V	AcNc2	127384	129506	24797	1.08e-09	5.14e-13	1.22e-11	6.96e-05	NS
2	12	Ac2V	AcNc2	280468	286209	16721	2.06e-10	5.42e-09	5.8e-13	1.63e-10	NS
2	14	AcBoT	AcNc2	334429	335783	2020	1.41e-07	3.31e-11	6.98e-08	6e-07	NS
2	16	AcBoT	AcNc2	265379	267679	13171	1.47e-10	4.42e-09	3.35e-10	5.66e-10	NS
2	17	Ac2V	AcNc2	148652	156986	2316	4.98e-06	4.65e-05	1.57e-10	4.36e-08	NS
2	18	Ac2V	AcNc2	169171	169690	54414	NS	3.69e-10	0.0235	0.00543	NS
2	22	AcBoT	AcNc2	314285	315498	8590	5.2e-09	0.000138	8.48e-06	1.36e-06	NS
2	24	Ac2V	AcNc2	281629	282362	8921	6.98e-08	2.36e-06	5.53e-09	2.45e-06	2.12e-08
2	25	Ac2V	AcNc2	296641	299038	2731	0.00163	0.00319	5.36e-08	9.17e-08	NS
2	31	AcBoT	AcNc2	345921	347374	9194	0.00011	0.0048	1.73e-05	5.85e-06	0.00352
2	34	Ac2V	AcNc2	1182	6585	1749	2.66e-05	6.7e-06	0.000133	0.00624597	NS
2	37	AcBoT	Ac2V	146484	147514	1748	0.0171116	0.000226	0.0016	0.00115	7.93e-05
2	38	AcBoT	Ac2V	306698	307713	7395	NS	0.000126	0.0121	0.0108	0.00122
2	43	AcBoT	Ac2V	101223	102284	3465	NS	0.00348	0.000405	0.000585	NS
2	49	AcNc2	Ac2V	257488	257718	28347	NS	0.00107	0.0476	0.0404	0.00852
2	52	Ac2V	AcBoT	243840	244141	9062	NS	0.00353	0.0498	0.0318	0.0019
2	57	AcBoT	AcNc2	342247	343681	3227	NS	NS	0.00407	0.0179	0.0141
5	1	AcBoT	Ac2V	95731	102873	3540	4.76e-61	5.18e-60	2.37e-24	1.56e-21	1.71e-18
5	2	AcBoT	Ac2V	39001	56466	8677	9.76e-24	8.25e-28	9.7e-16	3.43e-15	NS
5	3	AcNc2	Ac2V	196350	199990	4213	1.11e-13	2.56e-12	6.57e-08	6.89e-10	NS
5	6	AcBoT	Ac2V	91238	93965	2048	3.09e-10	1.11e-07	4.34e-08	6.65e-08	NS
5	7	AcNc2	Ac2V	115402	122277	3823	1.9e-07	4.6e-07	4.72e-10	2.23e-06	NS
5	8	AcBoT	AcNc2	138743	143247	1883	1.23e-08	9.19e-09	4.6e-08	0.0224	0.00013
5	10	AcBoT	Ac2V	65491	70666	4113	1.04e-08	2.15e-05	5.09e-07	3.5e-05	0.0386
5	13	Ac2V	AcBoT	116136	117175	4453	3.71e-06	0.000116	3.96e-06	2.5e-06	1.01e-06
5	14	AcBoT	Ac2V	171408	172872	5790	1.09e-05	9.16e-05	0.0104	0.000593	NS
5	18	AcNc2	Ac2V	210870	216609	1647	7.24e-05	0.000758	0.00162	0.00702	NS
5	21	AcNc2	Ac2V	74021	83634	2008	0.000466	NS	0.00306	8.7e-05	NS
5	22	Ac2V	AcNc2	67669	68563	9477	NS	0.000183	0.00271	0.00227	0.000118
5	23	Ac2V	AcNc2	149048	151583	9182	0.00769	0.000186	2.19e-05	3.34e-05	NS
5	24	AcNc2	Ac2V	180044	180916	2065	0.00163	0.00157	0.0241	0.0116	NS
6	1	AcBoT	AcNc2	59556	72709	2075	6.44e-32	1.81e-32	8.01e-22	2.81e-14	9.86e-18
6	2	AcBoT	AcNc2	13833	19889	11404	4.02e-17	4.89e-18	2.58e-12	2.3e-12	NS
6	3	AcBoT	AcNc2	76022	80613	5289	3.42e-12	1.16e-07	2.8e-07	1.41e-07	NS
6	4	AcBoT	AcNc2	96096	103940	712	2.85e-09	1.46e-05	1.15e-05	4.33e-05	NS
6	7	Ac2V	AcNc2	38596	43007	7097	0.00211	NS	5.35e-05	3.78e-06	NS
6	9	AcBoT	Ac2V	64049	69087	1683	NS	NS	3.09e-05	0.016	0.0128
6	11	AcBoT	Ac2V	78855	79418	15039	NS	0.000176	0.00384	0.00345	0.000248
6	12	AcBoT	AcNc2	73474	74021	3290	0.000418	0.00251	NS	0.00925	NS
7	2	AcBoT	Ac2V	111950	119046	1059	3.32e-27	2.94e-29	1.78e-13	4.29e-10	NS
7	3	AcNc2	Ac2V	53822	64561	9230	9.62e-20	9.05e-19	5.53e-13	7.48e-13	NS
7	4	AcBoT	Ac2V	185743	192047	21699	8.85e-22	6.44e-22	2.88e-13	7.95e-11	NS
7	5	AcBoT	Ac2V	143154	149748	15189	1.89e-20	6.32e-20	9.06e-18	1.46e-13	NS
7	7	AcNc2	Ac2V	154761	172543	5633	1.51e-10	5.4e-09	0.000972	2.67e-06	NS
7	10	AcBoT	Ac2V	30894	33070	2127	5.6e-05	9.16e-07	2.58e-06	8.44e-06	NS
7	11	AcBoT	Ac2V	103559	110175	3821	1.04e-06	0.00475	4.27e-05	0.00362	NS
7	12	AcBoT	AcNc2	136736	139985	2610	NS	3.92e-06	0.00483	0.00438	6.03e-05
7	15	Ac2V	AcBoT	218213	218777	13298	NS	2.42e-05	0.0316	0.0297	NS
7	16	AcNc2	Ac2V	20481	21912	12092	NS	1.03e-05	0.00299	0.00146	NS
7	17	AcNc2	Ac2V	177788	180454	676	0.00544	0.000289	0.0276	0.00368	NS
7	23	AcNc2	Ac2V	46750	47174	17678	NS	0.00453	0.0233	0.0182368	NS
9	1	AcBoT	Ac2V	17792	24919	1190	4.53e-82	1.37e-88	6.47e-26	6.8e-06	NS
9	2	AcNc2	Ac2V	163888	167560	34389	8.61e-33	1.82e-30	6.51e-18	7.25e-15	NS
9	3	AcNc2	Ac2V	26317	40633	8896	2.43e-23	1.36e-26	1.41e-06	2.17e-13	NS
9	5	AcBoT	Ac2V	69607	73091	11889	4.43e-14	7.71e-16	4.15e-11	1.48e-10	NS
9	6	AcNc2	Ac2V	98815	113034	4062	1.12e-14	1.84e-13	0.00461	1.47e-08	2.58e-10
9	10	AcBoT	Ac2V	159801	162249	11144	2.4e-10	7.98e-09	5.99e-09	3.5e-06	NS
9	22	AcNc2	Ac2V	185171	185830	11384	NS	0.00055	0.0121	0.0099	0.00112
10	1	Ac2V	AcNc2	76955	86224	14759	1.84e-43	4.42e-42	5.8e-22	2.96e-22	NS
10	3	AcBoT	Ac2V	145943	155789	5035	3.61e-20	1.04e-12	1.26e-15	4.68e-11	NS
10	4	AcBoT	Ac2V	125896	134478	3883	9.59e-22	3.05e-15	2.89e-14	5.42e-12	NS
10	5	AcBoT	Ac2V	67328	69572	1639	3.91e-11	9.67e-10	1.28e-05	0.00426	NS
10	6	AcBoT	Ac2V	186246	188161	9038	1.97e-07	1.02e-05	1.24e-09	7.25e-06	NS
10	7	AcNc2	Ac2V	99834	101969	15604	7.59e-07	1.2e-05	1.43e-09	4.3e-09	NS
10	8	AcNc2	Ac2V	171166	172928	5915	1.26e-05	0.00116	4.46e-09	3.55e-09	NS
10	10	AcNc2	Ac2V	20405	39296	2355	3.5e-08	0.000125	1.08e-08	4.94e-09	NS
10	13	AcBoT	Ac2V	197024	197990	15862	1.2e-06	1.67e-05	6.99e-06	0.0373	NS
10	14	AcNc2	Ac2V	71792	72546	13813	2.37e-05	0.000213	0.0333	0.0121	NS
10	18	AcNc2	Ac2V	57532	60401	4658	0.00279	0.0141	0.00429	NS	NS
10	19	AcBoT	Ac2V	10198	11452	7533	NS	0.00241	0.0146	0.043674	NS
11	1	AcBoT	AcNc2	144821	170339	2384	4.53e-73	1.6e-93	5.43e-15	7.38e-27	NS
11	2	AcBoT	Ac2V	19363	23552	1563	9.75e-34	8.21e-34	3.82e-19	3.54e-20	NS
11	4	Ac2V	AcNc2	38108	40589	20799	NS	2.54e-18	1.2e-06	2.82e-07	NS
11	5	AcNc2	Ac2V	56830	62935	8622	2.04e-17	8.88e-07	3.83e-14	5.17e-11	0.000173
11	9	AcNc2	Ac2V	53384	55161	2605	3.31e-11	1.73e-12	1.87e-08	7.7e-06	NS
11	10	AcBoT	Ac2V	155251	157682	10809	2.45e-09	NS	8.33e-12	1.2e-07	NS
11	13	AcBoT	Ac2V	179030	181972	8252	3.66e-11	2.8e-07	3.69e-09	4.77e-06	0.0127
11	14	AcBoT	Ac2V	126123	127585	17969	6.33e-08	1.07e-09	3.4e-08	6.69e-06	NS
11	23	AcBoT	Ac2V	102995	106191	4798	0.000222	0.0306	0.000928	0.000902	NS
11	30	Ac2V	AcBoT	58896	59490	11005	NS	NS	0.000997	0.00365	0.0432
12	1	AcBoT	Ac2V	8879	24200	11546	3.05e-37	7.88e-37	1.87e-24	2.61e-23	0.00022
12	2	Ac2V	AcBoT	30074	33123	41070	1.66e-30	2.05e-34	1.07e-17	7.64e-13	NS
12	3	AcNc2	Ac2V	103989	126602	7589	1.51e-33	2.86e-31	3.4e-20	3.04e-12	1.34e-11
12	4	AcNc2	AcBoT	153351	157271	698	4.37e-23	2.71e-26	6.67e-14	1.03e-09	NS
12	5	Ac2V	AcBoT	186555	190655	440	3.33e-16	7.56e-21	5.77e-08	9.35e-12	NS
12	6	Ac2V	AcBoT	71753	77030	4601	1.31e-21	4.1e-20	6.92e-11	3.71e-11	NS
12	9	AcNc2	AcBoT	56910	60508	24944	6.84e-14	3.78e-12	5.68e-12	5.69e-11	NS
12	10	AcNc2	AcBoT	148374	152189	3246	1.18e-11	8.73e-10	1.9e-11	2.38e-10	NS
12	11	Ac2V	AcBoT	178686	182559	16502	1.9e-05	0.0279	1.05e-10	1.36e-10	NS
12	12	AcNc2	AcBoT	164741	166013	38947	4.59e-10	4.46e-10	1.11e-06	2.4e-07	NS
12	13	Ac2V	AcBoT	44398	49782	6753	4.37e-06	NS	9.19e-10	4.58e-08	NS
12	15	Ac2V	AcBoT	65355	67817	5428	4.95e-05	5.84e-05	5.08e-06	5.17e-09	NS
12	19	Ac2V	AcBoT	85549	86998	13311	NS	2.36e-05	0.00131	0.0099	NS
12	39	Ac2V	AcNc2	66147	66651	7288	NS	NS	0.00532	0.00385	0.00174
14	2	AcNc2	Ac2V	39287	50166	3715	6.76e-48	1.34e-48	3.68e-20	1.55e-19	2.37e-10
14	4	AcNc2	Ac2V	179490	186033	2495	4.5e-25	5.24e-27	1.06e-17	8.92e-11	NS
14	6	AcNc2	AcBoT	111708	123250	2017	6.54e-16	1.05e-12	2.79e-12	8.68e-13	NS
14	8	Ac2V	AcBoT	55645	61750	7953	2.17e-13	0.0115	4.42e-10	0.000142	NS
14	9	Ac2V	AcBoT	23143	34429	12680	5.13e-09	1.73e-06	8.59e-09	2.02e-12	NS
14	10	AcNc2	AcBoT	136110	137299	17891	7.85e-12	3.6e-12	2.23e-08	2.48e-08	NS
14	11	AcNc2	AcBoT	128971	134001	5624	1.58e-07	NS	1.95e-11	1.22e-05	NS
14	12	Ac2V	AcBoT	65221	73216	8510	1e-10	1.43e-10	1.48e-06	0.000152	NS
14	14	AcBoT	AcNc2	97958	98125	67894	NS	5.45e-10	0.000653	0.000621	NS
14	18	AcNc2	AcBoT	15795	17864	871	0.000153	2.4e-06	5.11e-09	0.00303	NS
14	22	AcBoT	AcNc2	58947	59041	99515	NS	7.94e-05	0.0116464	0.00936	0.00895
14	27	Ac2V	AcBoT	6212	6560	24304	0.000429	0.00294	NS	0.0477	0.0458
14	34	AcNc2	AcBoT	36246	36913	28893	0.0483	0.0154156	0.0457	0.0275	NS
15	4	AcBoT	Ac2V	78908	92980	4689	2.35e-09	2.58e-07	3.01e-11	1.51e-12	NS
15	5	Ac2V	AcNc2	33078	37874	3403	3.96e-12	2.33e-05	1.46e-08	1.48e-07	NS
15	6	AcNc2	Ac2V	159758	160791	30284	1.38e-10	1.15e-08	5.55e-08	5.21e-09	NS
15	8	AcBoT	Ac2V	139839	146609	6569	1.05e-11	2.59e-05	4.15e-08	0.000101	0.000344
15	9	AcBoT	Ac2V	116809	121747	2906	1.04e-08	1.79e-08	8.7e-05	2.07e-06	NS
15	11	AcBoT	Ac2V	152121	154133	2776	1.94e-06	0.000167	9.19e-05	9.58e-05	NS
15	14	AcBoT	Ac2V	102412	105249	6801	9.49e-05	0.00403	0.0272	0.00657	NS
17	1	AcBoT	Ac2V	55016	58344	1678	2.45e-14	1.52e-11	0.0345	2.25e-08	NS
17	2	AcNc2	Ac2V	22544	34535	7053	5.83e-09	3.93e-09	2.61e-13	1.57e-13	NS
17	3	AcNc2	Ac2V	77007	80962	3131	1.53e-12	8.54e-11	0.000863	0.00012	NS
17	4	AcNc2	Ac2V	70824	72823	1840	7.07e-13	1.63e-12	5.08e-09	3.86e-08	NS
17	9	AcNc2	Ac2V	86936	91562	5033	4.68e-09	NS	0.000214	2.07e-07	0.000453
17	11	AcNc2	Ac2V	121412	132408	8825	8.33e-05	1.15e-05	1.26e-07	3.44e-05	NS
17	21	Ac2V	AcBoT	17400	18101	3898	0.000791	0.000415	0.00428	0.00113	NS
18	3	AcBoT	Ac2V	145113	156832	15909	6e-08	7.13e-19	0.000342	1.05e-06	NS
18	4	AcBoT	AcNc2	94909	107084	5842	0.00135	0.000116	1.56e-12	1.5e-09	NS
18	5	AcNc2	Ac2V	30295	33241	8241	2.56e-12	1.61e-07	2.53e-12	3.53e-12	1.03e-08
18	6	AcBoT	AcNc2	113251	113916	24514	4.77e-12	9.44e-11	5.01e-06	4.36e-06	NS
18	9	AcNc2	Ac2V	43069	51842	4954	0.0422	NS	1.44e-07	2.87e-07	NS
18	10	AcNc2	Ac2V	25171	57051	7552	NS	0.00263	3.93e-12	1.31e-09	NS
20	1	AcNc2	Ac2V	79991	85294	2150	2.76e-60	8.08e-61	3.77e-26	2.12e-27	3.48e-36
20	2	AcBoT	Ac2V	65083	67633	7956	5.27e-35	5.75e-35	2.3e-18	5.59e-15	7.58e-26
20	4	AcNc2	Ac2V	139037	139828	2276	1.74e-12	7.86e-15	9.51e-06	0.000427	NS
20	10	Ac2V	AcNc2	147068	147493	52318	NS	0.00081	0.00193	0.00443	NS
20	14	AcNc2	Ac2V	144477	145140	12774	NS	0.003	0.00315	0.00291	0.0025
23	3	AcNc2	Ac2V	46256	56811	13758	1.3e-31	4.12e-33	7.44e-21	1.26e-12	0.000114
23	4	AcNc2	Ac2V	119794	128481	11770	4.7e-24	2.01e-25	5.3e-17	2.73e-14	4.01e-05
23	5	AcBoT	AcNc2	20443	29369	1387	8.18e-23	1.44e-19	4.3e-14	6.56e-09	0.00227
23	6	AcBoT	AcNc2	75065	82707	2395	5.64e-18	2e-13	1.23e-12	1.53e-13	NS
23	17	AcBoT	AcNc2	89411	93488	7926	0.0223	NS	5.63e-06	4.38e-05	NS
23	19	Ac2V	AcBoT	132912	133110	37755	NS	0.000184	0.0162	0.0138	0.0051
23	22	AcNc2	Ac2V	117698	118208	55372	NS	0.00193	0.000494	0.0161	NS
23	24	AcBoT	AcNc2	61044	66369	7588	NS	0.021607	0.00603	0.00323	NS
24	1	AcBoT	AcNc2	65176	124059	1985	2.36e-73	2.22e-81	8.47e-29	6.42e-09	6.47e-55
24	3	AcNc2	Ac2V	12941	29379	5524	1.75e-10	NS	7.79e-18	7.01e-20	1.32e-26
24	4	AcNc2	Ac2V	95535	98341	975	6.22e-22	2.89e-17	3.7e-06	1.99e-06	NS
24	6	AcNc2	AcBoT	24264	24994	15603	1.97e-05	1.52e-06	0.00239	0.00148	0.0219474
24	10	Ac2V	AcBoT	19585	20982	18804	NS	NS	0.0012	0.02	0.00184
25	1	AcNc2	AcBoT	6688	45251	12830	3.91e-81	1.24e-116	7.29e-43	2.01e-45	2.75e-67
25	3	Ac2V	AcNc2	137364	139979	2136	1.53e-56	2e-52	3.36e-27	2.09e-26	NS
25	5	AcBoT	AcNc2	51050	55896	1351	5.35e-21	4.81e-20	3.67e-13	2.6e-13	4.15e-08
25	8	Ac2V	AcNc2	63421	69248	1124	1.31e-13	8.98e-13	6.11e-15	0.002	NS
25	10	AcBoT	AcNc2	37111	38451	3453	2.49e-11	9.86e-09	0.00184	0.00108	NS
25	11	Ac2V	AcNc2	105563	109979	8003	2.54e-09	2.02e-07	1.34e-06	9.14e-08	0.00113
25	13	Ac2V	AcBoT	99203	100430	4550	7.83e-08	3.64e-08	2.73e-07	2.04e-07	0.000378
25	18	Ac2V	AcBoT	56587	58548	3829	5.79e-06	1.3e-06	3.92e-09	2.84e-06	6.77e-09
25	20	AcNc2	AcBoT	141662	142312	19026	NS	0.0025	0.000294	0.0221	NS
26	2	AcBoT	Ac2V	12632	13145	3507	NS	8.78e-21	1.88e-07	1.68e-06	0.00042
26	3	Ac2V	AcBoT	136044	138653	54836	1.36e-13	2.8e-17	2.63e-17	1.03e-13	NS
26	5	Ac2V	AcBoT	99350	102329	17666	2.34e-11	7.8e-14	1.94e-10	8.28e-08	NS
26	9	Ac2V	AcBoT	130568	132099	8726	0.00179	NS	0.00146	0.000133	NS
28	2	AcBoT	Ac2V	52730	72004	898	2.79e-61	1.31e-74	8.23e-37	3.68e-32	4.71e-43
28	3	AcBoT	Ac2V	78804	81496	23738	NS	1.77e-12	3.52e-10	0.000546	NS
28	4	Ac2V	AcNc2	139571	139811	43273	NS	2.74e-12	0.000785	0.00238	NS
28	5	AcBoT	Ac2V	101975	117538	3185	5.77e-09	NS	7.16e-11	1.57e-10	0.00223
28	6	AcBoT	AcNc2	108925	114644	2509	9.37e-06	0.000141	5.05e-07	4.31e-08	1.15e-08
28	8	AcNc2	Ac2V	39352	42211	2966	2.11e-06	2.58e-06	4.05e-07	9.34e-06	NS
28	11	AcBoT	Ac2V	48878	49735	3190	0.00129	0.000194	0.00115	0.00217	0.00762
28	13	AcNc2	Ac2V	85681	89311	6964	0.0283	0.0076	0.00301	NS	NS
29	2	Ac2V	AcNc2	102348	104466	1737	1.4e-18	2.53e-16	5.16e-07	2.98e-08	NS
29	3	AcNc2	Ac2V	114360	123014	14594	2.93e-11	1.86e-13	1.09e-15	7.62e-10	9.53e-10
30	1	AcBoT	Ac2V	91847	110102	465	1.08e-47	2.29e-52	4.63e-24	4.19e-21	3.26e-22
30	2	AcNc2	AcBoT	111811	118376	2788	2.86e-27	2.51e-25	1.28e-17	0.00701	NS
30	4	AcNc2	AcBoT	71371	72298	37005	1.23e-07	3.96e-14	5.09e-07	0.000266	NS
30	5	Ac2V	AcBoT	119865	123574	11715	5.02e-15	9.17e-13	5.14e-12	5.78e-10	NS
30	7	Ac2V	AcBoT	66207	70939	7256	5.54e-09	0.0437	1.48e-05	1.51e-06	NS
30	10	AcNc2	AcBoT	52840	57092	1540	0.00353	0.0025	9.92e-05	0.00169	NS
30	11	AcNc2	AcBoT	75619	80895	1792	0.00128	0.000139	5.81e-07	0.000374	NS
31	1	AcNc2	Ac2V	111558	117325	5080	1.54e-49	3.34e-57	0.00261	7.52e-14	NS
31	3	AcNc2	Ac2V	30927	37059	1383	4.74e-30	6.71e-39	1.79e-13	2.31e-10	2.82e-24
31	6	AcBoT	Ac2V	24532	27369	2307	9.46e-20	1.14e-16	8.07e-12	4e-07	0.00614
31	7	AcNc2	AcBoT	119624	125887	892	4.08e-13	1.21e-14	8.23e-12	3.51e-12	3.33e-16
31	8	AcNc2	Ac2V	67035	68156	31507	4.41e-05	1.82e-05	2.96e-10	1.49e-05	NS
31	9	AcNc2	Ac2V	59195	65024	15398	0.00109	1.26e-08	2.89e-07	0.000166	NS
31	13	Ac2V	AcBoT	128415	128701	29554	NS	1.72e-05	0.00734	NS	0.0154
33	1	AcBoT	Ac2V	76434	85586	4083	2.75e-27	3.08e-24	5.16e-15	3.28e-16	0.000126
33	2	Ac2V	AcNc2	126977	128526	87587	4.75e-18	6.1e-22	1.2e-16	7.92e-13	NS
33	3	AcNc2	Ac2V	92903	100184	14329	4.15e-18	1.97e-20	2.26e-17	2.13e-12	NS
33	7	AcNc2	Ac2V	49713	55442	12055	5.41e-09	1.02e-10	2.42e-11	1.49e-09	NS
33	9	AcBoT	Ac2V	31718	35506	2752	6.39e-08	6.68e-07	0.000613	0.000724	NS
33	10	AcBoT	Ac2V	13098	13327	41104	NS	1.52e-06	0.0155	NS	0.000919
33	11	AcBoT	Ac2V	636	1849	4602	4.1e-06	0.00237	0.000173	NS	NS
33	15	AcNc2	Ac2V	121463	122559	20317	NS	0.00231	0.00011	0.000931	NS
33	25	AcNc2	AcBoT	62943	66397	4154	0.00729	NS	0.0102	0.00626	NS
35	1	AcNc2	Ac2V	16428	31115	3167	3e-05	0.000592	1.04e-10	1.1e-10	NS
37	1	AcBoT	AcNc2	50663	69818	9014	5.76e-16	9.41e-17	4.84e-17	2.12e-09	4.74e-08
37	4	AcNc2	Ac2V	22457	28126	1667	4.69e-10	4.19e-11	2.12e-10	1.28e-10	3.05e-08
37	5	AcNc2	AcBoT	81339	83365	2285	8.26e-08	3.15e-06	0.000205	0.00126	NS
37	6	AcNc2	AcBoT	98977	100054	19750	3.37e-06	NS	6.8e-07	6.04e-07	NS
37	7	Ac2V	AcNc2	56191	56510	26506	NS	3.31e-06	0.00916	0.00818	NS
37	9	Ac2V	AcNc2	93035	93664	4344	5e-07	2.23e-05	3e-05	0.0113	NS
37	14	AcBoT	AcNc2	77260	77290	399548	NS	2.96e-05	0.00941	0.0316	NS
37	19	Ac2V	AcNc2	85413	86718	4278	0.00163	0.034	0.00442	0.0442	NS
37	20	Ac2V	AcNc2	88302	89924	6426	0.0157	NS	0.00134	0.0132656	NS
39	1	AcNc2	AcBoT	84574	89334	575	1.18e-18	7.32e-25	3.95e-16	0.00339	NS
39	2	AcNc2	AcBoT	72858	76009	868	9.07e-22	9.23e-19	2.18e-14	2.34e-09	NS
39	3	AcNc2	AcBoT	103305	105144	980	5.72e-20	4.47e-24	1.82e-12	2.61e-10	NS
39	5	AcNc2	AcBoT	50082	63226	2689	5.37e-08	7.42e-07	7.85e-09	1.85e-08	4.01e-08
39	10	AcNc2	AcBoT	46491	47859	6196	0.0183	NS	0.00103	0.00613	NS
40	2	AcNc2	Ac2V	75103	96146	1632	3.6e-12	9.31e-06	3.84e-10	2.79e-10	NS
40	4	AcBoT	Ac2V	25727	29551	3238	4.93e-07	0.000117	0.0172	4.73e-06	0.00213
40	6	AcNc2	AcBoT	111706	111985	26833	NS	8.14e-06	0.0208	0.02	NS
40	7	AcNc2	Ac2V	54722	62834	3117	0.00061	0.00257	8.73e-06	0.00508	NS
40	10	AcNc2	Ac2V	36962	42911	4587	NS	0.0269	0.000804	0.031	0.0123
42	1	Ac2V	AcBoT	18432	27713	3482	3.16e-37	1.49e-36	1.34e-14	9.27e-17	1.49e-10
42	2	Ac2V	AcBoT	55173	56583	3282	6.38e-19	6.45e-18	2.32e-09	1.02e-09	NS
42	3	Ac2V	AcBoT	113648	116050	23612	1.53e-08	3.62e-13	7.59e-13	3.37e-08	NS
42	6	AcNc2	Ac2V	86269	87536	1422	3.47e-09	5.63e-11	5.37e-07	1.66e-08	7.08e-09
42	7	Ac2V	AcBoT	33122	38525	8608	0.00165	0.00177	2.56e-10	1.58e-05	NS
42	10	AcNc2	AcBoT	28733	31016	12829	0.00164	1.7e-07	0.00369	0.00877	NS
42	12	AcBoT	AcNc2	34566	37419	5029	0.00238	0.00108	2.54e-07	0.00178	1.16e-05
42	14	AcBoT	AcNc2	51789	52545	17659	0.000739	3.16e-05	0.000473	0.000361	NS
42	16	Ac2V	AcNc2	64559	69280	3667	0.0266	NS	0.0176	7.4e-06	2.22e-05
42	26	AcNc2	Ac2V	89424	94576	5491	NS	0.0224	0.00766	0.00506	NS
42	28	Ac2V	AcBoT	87989	88956	13810	0.0174	0.00182	0.00228	0.0381	NS
42	34	AcNc2	AcBoT	39518	40819	5029	NS	NS	0.0389	0.0218	0.032
44	1	Ac2V	AcBoT	46919	64748	23598	9.35e-71	2.6e-69	4.64e-29	8.34e-30	NS
44	3	Ac2V	AcNc2	25369	37274	5888	2.61e-21	3.48e-17	4.79e-16	1.02e-17	4.44e-22
44	4	Ac2V	AcBoT	75675	109919	5848	4.4e-15	1.99e-11	6.64e-13	3.14e-16	9.57e-22
44	5	AcNc2	Ac2V	111730	116254	2521	2.86e-20	1.28e-22	2.07e-18	2e-16	1.74e-17
44	6	AcBoT	AcNc2	119494	7908	*	1.47e-11	NS	1.46e-12	3.09e-12	0.00718
44	7	AcNc2	Ac2V	69748	71638	3973	1.4e-11	1.29e-10	6.34e-11	2.26e-11	1.06e-08
44	9	AcNc2	AcBoT	26104	27476	3373	1.78e-08	4.28e-05	2.86e-05	1.06e-05	0.000219
44	11	Ac2V	AcBoT	34723	35451	2473	NS	0.000133	0.03	0.0273	NS
46	1	Ac2V	AcBoT	16006	23374	28763	3.22e-31	5.64e-32	8.25e-09	6.47e-18	0.0349
46	2	AcNc2	AcBoT	37303	39987	3884	1.4e-17	8.44e-17	8.77e-10	3.33e-09	3.89e-05
46	3	AcNc2	AcBoT	24357	27435	585	2.83e-09	6.19e-16	4.94e-06	2.17e-07	NS
46	4	Ac2V	AcBoT	85427	93167	1981	4.55e-08	5.72e-06	1.86e-11	8.88e-13	NS
46	5	Ac2V	AcBoT	41721	46076	6957	4.31e-11	6.97e-09	6.56e-10	9.17e-09	NS
46	7	AcNc2	AcBoT	101615	105790	5576	0.00118	NS	3.45e-08	0.000478	NS
46	8	AcBoT	AcNc2	107447	108114	39353	0.00229	NS	3.38e-08	0.000951	NS
46	9	Ac2V	AcBoT	30941	32248	5006	1.38e-05	1.98e-07	7.37e-05	0.0239	NS
46	12	AcBoT	AcNc2	43320	43737	6547	NS	6.42e-05	0.00114	0.0014	1.92e-05
46	13	AcNc2	AcBoT	48700	52540	1956	4.08e-05	NS	0.0205	0.0259	NS
47	2	AcBoT	AcNc2	71646	77625	34376	NS	3.41e-33	6.37e-14	8.71e-18	NS
47	4	AcBoT	AcNc2	16308	22631	16170	0.000244	NS	7.08e-14	8.52e-06	NS
47	5	Ac2V	AcNc2	24326	27145	1305	1.12e-09	1.18e-11	4.5e-05	4.16e-05	NS
47	11	AcNc2	Ac2V	91725	92146	50451	0.0452145	NS	0.00184	0.00294	NS
50	1	Ac2V	AcNc2	66588	77772	23725	1.13e-25	6.29e-38	4.96e-24	7.88e-09	NS
50	4	AcBoT	AcNc2	86542	88159	1114	2.58e-21	2.89e-20	8.29e-12	7.74e-11	1.27e-09
50	6	Ac2V	AcNc2	34267	35958	3870	2.42e-10	1.2e-06	3.81e-06	4.77e-09	0.000374
51	1	AcNc2	Ac2V	59628	63114	7539	1.04e-13	4.45e-09	7.49e-09	1.97e-08	1.53e-05
51	3	AcBoT	Ac2V	67780	69557	1539	8.3e-10	9.07e-11	3.47e-09	0.0314	NS
51	5	AcBoT	Ac2V	44777	52766	7615	2.48e-07	9.22e-07	2.12e-08	8.03e-05	NS
51	6	AcBoT	Ac2V	72176	73957	15878	7.24e-07	0.00446	3.01e-06	8.69e-06	NS
51	7	AcNc2	Ac2V	32848	36599	7006	0.000432	2.86e-06	0.0276	0.00967	NS
51	10	Ac2V	AcBoT	77499	78633	10913	0.00848	0.00523	0.000471	0.0227	NS
51	12	AcNc2	Ac2V	87072	88233	6466	0.00164	NS	0.0111	0.0114	NS
52	1	Ac2V	AcNc2	46440	53281	9494	6.71e-226	2.98e-223	1.75e-75	7.26e-52	5.81e-137
52	2	AcBoT	AcNc2	84368	89093	1795	4.87e-50	4.13e-54	7.66e-26	1.44e-22	NS
52	3	AcBoT	AcNc2	55461	68398	506	2.03e-25	2.53e-27	4.07e-12	3.22e-13	2.88e-09
52	6	AcBoT	AcNc2	93542	101865	7803	1.08e-13	1.71e-16	2.2e-10	5.05e-06	1.53e-09
52	10	AcBoT	AcNc2	8405	10713	1594	5.51e-06	1.46e-08	3.85e-07	0.000255	NS
52	11	AcBoT	AcNc2	28525	28607	67314	NS	1.7e-07	0.00326	0.011	NS
52	12	AcBoT	AcNc2	104970	106999	12456	0.000124	NS	3.89e-06	0.014447	NS
52	17	AcBoT	Ac2V	47966	50996	302434	NS	0.00251	2.47e-05	0.000127	NS
52	18	AcBoT	AcNc2	102548	104031	2480	0.0074	0.0048	0.00274	0.0453385	NS
55	1	AcNc2	AcBoT	31984	44714	21854	1.95e-41	2.29e-44	1.07e-29	2.16e-09	0.00012
55	2	Ac2V	AcBoT	49650	52135	24888	2.84e-22	1.36e-20	5.71e-11	6.01e-09	NS
55	3	AcNc2	Ac2V	54623	59948	4936	1.79e-21	1.28e-07	2.04e-12	1.73e-13	6.1e-12
55	6	AcNc2	AcBoT	56889	56971	21719	NS	7.06e-08	0.000252	5.64e-05	1.06e-07
56	1	Ac2V	AcBoT	71328	90109	712	6.13e-57	3.91e-58	5.26e-27	1.23e-25	1.91e-26
56	3	AcNc2	AcBoT	26828	46217	2662	4.6e-19	9.75e-19	6.94e-13	1.63e-12	5.72e-08
56	5	AcBoT	AcNc2	50280	57267	6074	2.1e-13	1.28e-11	2.68e-13	1.46e-15	3.28e-22
56	7	Ac2V	AcNc2	59381	60599	15833	1.03e-05	NS	8.07e-06	7.3e-07	NS
56	8	AcNc2	Ac2V	50684	51393	2539	NS	4.18e-06	0.00272	0.00234	0.00022
56	17	AcNc2	Ac2V	19771	22164	5174	0.0278	NS	0.0372	0.0209	0.02252
57	3	Ac2V	AcBoT	46077	57193	6213	5.75e-31	5.7e-19	1.79e-16	3.1e-16	6.9e-19
57	8	Ac2V	AcNc2	86673	88586	16887	1.54e-05	0.000277	3.58e-10	5.29e-06	0.00241
57	9	AcBoT	AcNc2	4947	5104	53683	NS	1.63e-09	0.0168494	0.0497	NS
57	10	Ac2V	AcBoT	39342	40309	17888	1.54e-05	2.12e-07	3.26e-07	9.3e-05	NS
58	1	AcNc2	AcBoT	63880	89068	1243	8.81e-76	1.44e-78	1.38e-24	5.75e-23	8.65e-61
58	2	Ac2V	AcBoT	3184	7150	1408	8.7e-45	1.12e-46	8.75e-20	4.16e-13	7.65e-33
58	3	Ac2V	AcBoT	32268	36237	29705	0.000139	3.66e-08	1.34e-09	8.87e-08	NS
58	4	AcNc2	AcBoT	89816	94414	20650	1.51e-09	4.2e-11	2.62e-13	4.15e-09	NS
58	6	Ac2V	AcBoT	50498	52226	28675	NS	1e-07	0.000144	0.00119	NS
58	12	AcNc2	AcBoT	11814	12984	18181	NS	0.000502	1.7e-06	0.000877	NS
58	19	Ac2V	AcBoT	20957	21834	7458	NS	0.0211	NS	0.0307	0.0335679
59	1	AcNc2	AcBoT	76218	90936	4134	2.56e-45	1.53e-54	5.62e-37	8.36e-24	6.78e-25
59	3	AcBoT	AcNc2	91687	93945	3755	1.95e-17	1.47e-21	1.42e-15	6.3e-17	5.1e-24
59	4	AcNc2	Ac2V	51041	55273	4559	1.22e-08	4.9e-05	8.63e-10	4.92e-07	7.05e-08
59	5	AcBoT	Ac2V	80758	81873	2452	1.83e-09	1.99e-05	0.00673	0.000372	NS
59	7	Ac2V	AcBoT	49435	49989	27637	1.01e-08	1.31e-07	5.25e-06	3.96e-06	0.0112
59	11	Ac2V	AcBoT	59234	59398	22304	NS	NS	0.0148	0.0072	0.0182478
60	1	Ac2V	AcNc2	46269	51633	24913	2.26e-50	3.17e-45	8.95e-24	1.86e-18	NS
60	3	AcBoT	AcNc2	57407	63201	1297	5.4e-52	3.62e-50	5.45e-20	1.31e-19	7.42e-35
60	4	AcBoT	AcNc2	29423	33153	1497	9.19e-29	9.28e-31	2.63e-24	7.79e-08	1.64e-09
60	5	Ac2V	AcNc2	84418	87969	3487	2.51e-23	1.09e-19	1.33e-14	1.35e-15	2.23e-10
60	8	Ac2V	AcNc2	2204	10325	10542	2.07e-08	1.55e-11	1.51e-18	3.79e-12	3.06e-06
60	9	Ac2V	AcNc2	54957	55902	18304	9.03e-15	1.19e-13	8.31e-06	3.27e-06	NS
60	12	AcBoT	AcNc2	41587	43322	3772	5.46e-06	1.76e-05	0.00242	0.000342	0.0326
60	14	AcNc2	AcBoT	85300	85898	12543	NS	1.29e-05	0.00166	0.0104	1.44e-05
60	15	AcNc2	Ac2V	2983	3522	19312	NS	0.000203	0.00142	0.00139	1.46e-05
60	16	Ac2V	AcBoT	5694	6762	7934	0.00189168	0.000665	3.85e-06	1.17e-05	1.91e-05
61	1	AcNc2	AcBoT	71278	85296	37630	1.43e-96	1.02e-97	1.23e-37	9.54e-35	2.04e-17
61	3	AcBoT	Ac2V	41818	47558	26765	2.29e-16	2.07e-14	3.48e-10	3.31e-11	NS
61	4	AcNc2	AcBoT	17457	24336	9441	1.14e-11	2.78e-10	3.68e-12	3.45e-06	NS
61	10	AcNc2	AcBoT	61907	63538	3423	3.89e-05	0.033	0.000263	5.11e-05	NS
61	12	AcBoT	Ac2V	25717	27694	15322	0.0192	NS	0.00485	0.000862	NS
62	1	AcBoT	Ac2V	78892	83892	547	1.12e-17	5.71e-20	1.29e-09	1.31e-05	7.51e-08
62	2	AcNc2	Ac2V	69720	71961	2065	4.36e-18	2.12e-18	1.8e-13	3.53e-11	0.0395
62	6	AcBoT	Ac2V	88190	92349	1806	2.67e-07	1.06e-07	3.28e-10	4.23e-11	3.78e-11
62	8	AcNc2	Ac2V	38281	38930	7124	1.03e-06	1.87e-06	3.79e-05	9.9e-06	NS
62	11	AcNc2	Ac2V	43913	45705	7456	0.0113	0.00659	0.000578	0.00695	NS
62	16	AcNc2	Ac2V	39388	39517	13867	NS	0.0247	0.00546	0.049	NS
63	2	AcBoT	AcNc2	31715	38554	817	4.4e-18	8.74e-17	5.1e-14	5.45e-14	1.02e-07
63	5	AcBoT	AcNc2	68819	69248	15228	NS	3.23e-09	1.14e-09	3.69e-10	1.78e-15
63	6	AcBoT	AcNc2	46711	50969	10683	6.48e-07	0.0108	1.26e-08	1.63e-10	0.000284
63	12	AcNc2	Ac2V	54833	56989	2147	2.2e-06	5.74e-05	4.47e-06	1.4e-06	0.000303
63	17	AcBoT	AcNc2	47411	49204	3650	NS	0.00434	0.0014	NS	0.000941
65	1	AcBoT	Ac2V	48626	71191	2833	1.7e-29	3.42e-33	6.35e-10	2.49e-14	0.000583
65	2	AcBoT	Ac2V	19156	39491	2288	4.25e-12	2.15e-14	1.8e-15	2.05e-16	7.89e-18
65	3	AcBoT	Ac2V	45928	46960	1745	7.77e-15	2.31e-13	1.97e-08	3.35e-06	0.00223
65	5	Ac2V	AcNc2	26395	35541	2001	0.0377	NS	4.39e-08	8.6e-07	0.00628
65	10	AcNc2	AcBoT	72899	74065	4788	NS	0.0474	0.0304	NS	0.0125
66	2	Ac2V	AcBoT	9322	21937	6130	0.00996	NS	4.47e-10	8.44e-11	NS
66	5	AcNc2	AcBoT	23975	28034	2809	7.14e-06	1.89e-06	6.58e-09	1.05e-09	NS
66	9	Ac2V	AcBoT	45545	47520	18914	NS	0.00141	5.48e-05	0.00736	NS
67	1	AcNc2	AcBoT	57680	67501	4736	1.38e-66	2.8e-71	8.43e-36	5.36e-30	6.86e-28
67	2	Ac2V	AcBoT	21135	26727	7045	9.63e-15	1.47e-10	1.96e-14	2.56e-16	1.66e-08
67	4	AcNc2	AcBoT	2755	3863	11169	3.5e-07	2.05e-05	0.000285	0.000198	NS
67	5	AcNc2	AcBoT	6342	10389	3060	7.82e-06	4.17e-05	0.000595	3.3e-05	0.00403
67	6	AcNc2	AcBoT	4797	5238	19190	8.34e-06	NS	6.96e-05	8.44e-05	0.0227
67	9	AcBoT	AcNc2	23598	24871	24579	NS	NS	0.0307	0.0264	0.0443
68	3	Ac2V	AcBoT	56873	71324	6499	1.88e-09	NS	2.33e-14	3.84e-13	9.63e-06
68	5	AcNc2	Ac2V	30598	32278	3895	4.2e-09	5.31e-06	4.51e-08	0.000472	NS
68	7	Ac2V	AcNc2	80478	80914	4125	0.0116128	4.14e-06	2.79e-06	8.49e-06	0.002
68	12	AcBoT	AcNc2	34673	35415	11416	NS	0.000546	0.0158	0.0123	0.000893
68	13	AcBoT	AcNc2	63240	67802	3795	0.0232	0.0198	0.00155	0.035	0.00796
69	1	Ac2V	AcBoT	45626	54456	5383	1.6e-11	NS	1.29e-13	9.71e-10	NS
69	3	Ac2V	AcBoT	62603	68482	6184	0.0183	NS	2.09e-10	5.93e-07	NS
69	4	Ac2V	AcBoT	82925	88118	5448	6.6e-09	NS	1.51e-08	7.02e-10	0.00287
69	5	Ac2V	AcNc2	51240	51877	36498	1.4e-09	4.83e-08	1.97e-09	0.00139	6.53e-08
69	6	AcNc2	AcBoT	23982	27929	2148	3.57e-08	4.7e-08	0.000624	8.54e-05	3.53e-06
70	1	AcBoT	Ac2V	58150	75799	4264	1.01e-22	NS	1.77e-12	3.41e-11	1.49e-09
70	2	AcNc2	Ac2V	9949	13729	1478	6.46e-15	2.95e-16	1.07e-14	6.49e-15	0.000805
70	3	AcNc2	Ac2V	82832	86529	13407	0.00375	6.95e-05	5.22e-10	0.00112	NS
70	7	Ac2V	AcNc2	68213	69200	35780	NS	0.00014	8.94e-05	0.000727	NS
70	8	AcNc2	Ac2V	22632	23348	2514	0.00402	0.00016	7.77e-05	NS	NS
70	10	AcBoT	Ac2V	23916	25536	6433	NS	0.00012	0.00125	0.00529	NS
70	12	AcNc2	Ac2V	33164	33428	28352	NS	0.00139	0.0374	0.0296	NS
71	2	AcNc2	AcBoT	52957	63366	1950	1.89e-35	7.26e-38	7.93e-19	1.31e-19	7.52e-29
71	3	Ac2V	AcBoT	24950	26740	11331	1.06e-07	1.34e-11	1.64e-06	1.13e-06	0.0324
71	4	AcNc2	AcBoT	69814	74647	10045	0.000636	6.52e-06	7.35e-10	2.49e-10	NS
72	1	AcBoT	Ac2V	30813	42845	2519	2.81e-21	1.18e-15	2.6e-16	2.01e-13	NS
72	3	AcNc2	Ac2V	59440	62572	1175	4.16e-14	8.71e-19	3.2e-12	1.9e-07	1.11e-16
72	4	Ac2V	AcBoT	11123	14239	1181	2.89e-08	7.68e-11	4.63e-11	1.25e-10	9.8e-06
72	5	Ac2V	AcBoT	1785	2959	2329	9.31e-10	7.38e-10	5.32e-07	3.72e-06	NS
73	1	AcBoT	Ac2V	59686	71523	1296	4.08e-87	1.19e-94	1.58e-25	1.77e-38	NS
73	2	AcNc2	Ac2V	22918	33412	4919	2.24e-25	2.61e-20	1.03e-11	1.28e-13	2.77e-17
73	4	AcBoT	Ac2V	11417	13154	6000	1.54e-11	9.5e-09	4.85e-09	2.84e-09	1.4e-10
73	5	AcBoT	Ac2V	43961	46153	25873	2.13e-10	8.06e-11	3.34e-07	1.87e-06	NS
73	6	AcNc2	Ac2V	52427	53867	17548	9.07e-08	2.49e-07	5.55e-09	1.97e-07	NS
73	8	AcNc2	AcBoT	25741	26089	27088	NS	6.02e-06	0.00251	0.00212	0.0262
73	13	AcNc2	Ac2V	35514	36894	6142	0.00316	0.0392	0.0385	0.0124	NS
73	14	AcBoT	Ac2V	40589	41515	8105	NS	0.00366	0.0379	0.0233	NS
73	16	AcNc2	AcBoT	62239	70045	55008	NS	0.0151	0.0272	0.0343324	NS
75	1	AcNc2	Ac2V	13747	22830	2344	1.91e-44	2.63e-49	6.69e-13	1.55e-21	1.86e-25
75	2	AcBoT	Ac2V	77667	80128	1112	2.87e-18	5.88e-21	7.54e-05	2.12e-10	NS
75	3	AcNc2	Ac2V	37851	59735	8617	3.46e-09	5.33e-14	4.25e-17	2.26e-11	NS
75	7	AcNc2	AcBoT	68211	70333	15700	0.000236	3.33e-05	5.47e-10	4.93e-10	NS
77	1	AcNc2	AcBoT	60929	67092	4102	3.95e-94	2.07e-101	7.12e-14	9.81e-33	NS
77	4	Ac2V	AcBoT	25594	32282	10327	4.24e-08	2.2e-11	8.27e-15	3.05e-18	2.73e-13
77	5	Ac2V	AcBoT	73712	80547	3406	5.62e-13	1.44e-12	6.52e-13	1.05e-16	9.66e-15
77	7	AcBoT	AcNc2	74712	75442	16944	3.04e-08	1.71e-07	4.88e-05	4.61e-05	1.78e-07
77	16	AcBoT	Ac2V	68441	69034	19202	0.032	0.000627	0.000198	0.00476	NS
78	1	AcBoT	Ac2V	10920	18630	3800	4.64e-66	1.98e-72	6.14e-24	4.9e-30	8.51e-55
78	2	AcNc2	Ac2V	28716	43659	2705	9.9e-19	1.07e-16	0.000581	1.04e-13	1.11e-16
78	3	AcNc2	Ac2V	1223	5101	17542	1.71e-08	3.18e-11	1.81e-05	1.23e-05	NS
78	4	AcNc2	Ac2V	26492	27155	23100	2.08e-05	5.92e-05	0.0109	0.00242	NS
79	1	AcNc2	Ac2V	69948	83850	4524	1.42e-64	5.99e-66	3.21e-30	5.53e-21	NS
79	2	AcNc2	Ac2V	12813	17094	2208	2.25e-19	3.06e-19	3.95e-12	3.72e-05	1.88e-08
79	3	AcNc2	Ac2V	46305	52528	6657	3.19e-13	NS	1.78e-10	4.31e-05	0.0329
79	4	AcBoT	Ac2V	58983	62798	2989	3.56e-12	1.54e-07	6.57e-09	1.49e-08	NS
79	7	AcBoT	Ac2V	35471	39527	14744	NS	0.0025	3.36e-08	9.6e-05	NS
79	15	AcBoT	Ac2V	46871	47693	28294	NS	0.000389	6.28e-06	0.00358	NS
79	16	AcBoT	Ac2V	30718	32070	12798	0.0475	0.00176	0.000108	0.0440213	NS
80	1	AcNc2	Ac2V	48356	52643	4269	1.16e-51	NS	8.22e-24	3.97e-24	2.08e-26
80	4	AcBoT	AcNc2	30075	30997	1953	5.52e-10	2.01e-08	9.52e-07	4.72e-06	NS
80	5	Ac2V	AcNc2	8521	13865	6047	2.7e-09	4.58e-08	1.03e-07	1.61e-05	2e-06
81	2	AcNc2	Ac2V	45425	49601	2263	3.17e-27	1.15e-27	7.45e-19	8.21e-11	4.33e-15
81	3	AcBoT	Ac2V	61327	71117	8321	1.1e-07	2.33e-10	6.91e-11	3.8e-11	NS
81	6	AcNc2	AcBoT	41650	42980	2056	2.23e-06	1.59e-08	1.15e-08	4.15e-08	NS
81	8	AcBoT	Ac2V	57015	57736	26732	NS	0.000388	0.000537	0.0314108	NS
81	10	AcNc2	Ac2V	20626	26958	5422	0.0193	NS	0.0275	0.0415	NS
82	1	AcNc2	AcBoT	73248	79675	869	8.16e-61	4.33e-58	4.49e-25	2.08e-20	1.91e-21
82	4	Ac2V	AcBoT	45722	53510	11659	2.69e-07	7.54e-11	2.51e-11	6.84e-13	NS
82	6	Ac2V	AcBoT	25578	28924	11772	7.06e-08	1.29e-05	8.14e-08	1.46e-08	NS
82	10	Ac2V	AcBoT	67332	69942	66135	NS	5.29e-05	4.15e-05	1.22e-05	NS
82	11	AcBoT	Ac2V	33444	34405	1874	NS	0.000433	0.000367	0.00193	0.00424
82	13	Ac2V	AcBoT	47757	49802	17772	NS	0.00449	0.00433	0.0221	NS
83	2	Ac2V	AcBoT	74705	80171	1729	4.25e-20	2.72e-15	1.41e-12	5.97e-09	0.0285
83	3	AcBoT	AcNc2	55265	55470	27122	1.85e-12	1.07e-12	3.07e-08	2e-08	NS
83	4	AcBoT	AcNc2	58624	60646	4673	1.32e-10	0.00956	4.75e-07	1.9e-08	5.12e-05
83	6	Ac2V	AcBoT	19578	23021	10558	0.0183	1.06e-06	1.56e-09	4.57e-05	NS
83	7	Ac2V	AcBoT	13600	16689	12423	0.0213	3.17e-05	2.11e-09	0.00314	NS
84	2	AcBoT	AcNc2	73170	74377	3047	3.86e-13	1.4e-11	1.54e-08	9.1e-09	2.83e-06
84	4	AcNc2	Ac2V	15000	19223	13190	0.000313	1.95e-05	3.15e-09	4.23e-05	NS
84	6	AcNc2	Ac2V	24435	32938	9459	1.04e-05	8.12e-05	2.67e-07	0.000156	NS
84	7	AcNc2	Ac2V	8310	10650	10801	0.00104	5.23e-06	3.06e-05	0.000664	NS
84	13	AcBoT	Ac2V	21928	23312	7530	NS	0.0244	0.0163	0.00503	NS
85	1	AcBoT	Ac2V	20757	22842	1312	1.25e-33	4.57e-43	3.47e-19	6.51e-15	8.95e-19
85	2	AcBoT	Ac2V	65182	74201	6632	3.2e-11	5.1e-13	7.35e-11	1.54e-07	NS
85	3	AcNc2	Ac2V	40133	47001	2089	4.77e-08	1.2e-08	2.82e-09	6.09e-11	NS
85	4	AcNc2	Ac2V	59178	62386	2041	2.55e-07	2.12e-06	2.66e-07	1.47e-06	0.0167
85	5	AcNc2	Ac2V	15522	17350	2532	3.54e-05	1.29e-06	0.00395	0.000168	NS
85	8	AcNc2	Ac2V	53733	54091	31772	NS	6.43e-05	0.000737	0.000552	NS
86	1	AcBoT	Ac2V	35982	41339	5469	3.25e-55	2.53e-49	5.94e-22	1.87e-18	1.11e-36
86	3	AcNc2	AcBoT	19353	33478	5401	8.88e-14	1.21e-09	1.11e-19	8.95e-14	2.02e-08
86	6	AcBoT	AcNc2	47109	65630	3507	3.25e-07	4e-05	9.92e-12	9.57e-12	1.84e-12
86	8	AcNc2	Ac2V	53788	54274	7557	2.1e-07	8.13e-06	4.25e-05	0.00667	0.00397
86	9	AcBoT	Ac2V	22122	32336	6964	1.54e-05	0.034	0.00407	0.000596	1.75e-06
86	10	AcBoT	AcNc2	13209	14428	15006	0.0129	0.000215	3.71e-05	0.04	NS
86	12	AcBoT	AcNc2	42958	43852	27135	NS	0.000543	5.22e-05	2.16e-05	NS
86	14	Ac2V	AcBoT	44117	44876	35909	0.037	0.00247	0.000132	0.00207	NS
87	1	AcNc2	AcBoT	47788	50110	13914	5.36e-18	3.76e-20	2.77e-10	1.42e-10	1.04e-05
87	2	AcNc2	AcBoT	65103	68938	2973	9.11e-17	6.69e-16	8.79e-13	1.27e-12	2.01e-08
87	4	AcNc2	AcBoT	8435	10529	2210	1.3e-14	4.01e-14	1.38e-09	7.43e-10	2.33e-10
87	8	AcNc2	AcBoT	24691	32817	1403	0.0178	0.014	0.000539	4.37e-05	NS
87	9	AcNc2	AcBoT	12858	15496	2481	0.000203	0.000278	0.0494	0.000202	0.0138
88	1	AcBoT	AcNc2	70731	74261	10298	2.41e-61	4.02e-59	3.3e-05	2.96e-26	NS
88	2	Ac2V	AcNc2	56374	65954	3584	1.24e-30	4.76e-24	6.64e-20	4.06e-20	0.00123
88	5	Ac2V	AcNc2	19942	22220	23100	3.52e-18	1.3e-05	6.7e-06	2.46e-13	1.35e-07
88	7	Ac2V	AcNc2	4239	6361	4912	1.92e-14	4.83e-15	1.09e-13	7.27e-10	5.68e-13
88	8	AcBoT	AcNc2	38175	52886	12529	0.00463	NS	1.08e-14	1.74e-11	2e-10
88	11	AcBoT	AcNc2	27354	32952	7581	8.41e-06	NS	8.18e-08	2.34e-06	0.0220671
88	12	AcBoT	Ac2V	42798	43681	35423	2.69e-06	7.55e-07	0.00172	0.00109	0.0259
88	14	Ac2V	AcNc2	44554	44908	45990	NS	3.64e-06	1.8e-06	0.0404	NS
91	1	Ac2V	AcNc2	75423	77136	15337	1.48e-11	4.72e-12	2.04e-06	1.4e-06	NS
91	6	Ac2V	AcBoT	52877	53819	2902	NS	0.0254	0.00378	0.00837	NS
91	7	AcBoT	AcNc2	3873	4324	25235	NS	0.0456679	0.0399005	0.0315	NS
92	1	Ac2V	AcNc2	22016	33373	4185	5.5e-38	4.37e-34	5.73e-17	1.19e-17	3.59e-19
92	2	AcBoT	AcNc2	65593	72066	10351	9.31e-14	1.3e-09	3.53e-09	1.18e-10	NS
92	4	Ac2V	AcBoT	60230	61433	1497	3.32e-10	7.4e-09	2.17e-06	8.27e-07	NS
92	5	AcNc2	AcBoT	5875	9589	9788	8.36e-09	NS	0.000238	5.69e-05	0.00229
92	6	Ac2V	AcNc2	42316	48531	1365	8.25e-06	1.51e-06	0.0476	2.92e-07	0.0306
92	10	Ac2V	AcNc2	66837	67963	3266	NS	0.000328	0.0252	NS	2.1e-05
92	13	Ac2V	AcNc2	33739	36187	6667	0.0104	NS	0.0244	0.0111	0.000363
93	2	AcBoT	Ac2V	14413	20550	43407	3.31e-07	5.03e-17	1.11e-09	6.04e-12	0.0379
93	4	AcNc2	Ac2V	68866	73190	15733	4.67e-08	1.24e-12	7.61e-05	4.36e-08	NS
93	12	Ac2V	AcNc2	65087	65228	52910	NS	0.0277	0.0335	0.0231	NS
94	1	AcNc2	Ac2V	64000	65364	3393	1.19e-22	3.64e-22	8.87e-13	3.28e-13	0.00647
94	3	AcBoT	Ac2V	59298	60641	2738	7.4e-15	7.6e-14	3.37e-12	1.35e-11	NS
94	4	AcBoT	Ac2V	49450	53111	1788	3.04e-13	3.84e-12	4.06e-09	1.2e-09	0.00358
94	6	AcNc2	Ac2V	22863	24059	15294	4.85e-10	1.79e-11	0.000344	0.00158	NS
94	13	Ac2V	AcNc2	68749	69837	9576	NS	NS	8.65e-05	0.00258	0.00245
94	15	AcBoT	AcNc2	9027	9131	80781	NS	0.0153	0.00345	0.00325	NS
95	2	AcNc2	Ac2V	61848	68021	1689	5.55e-16	5.7e-16	1.5e-12	8.48e-09	0.0017
95	3	AcNc2	AcBoT	57159	73449	6854	3.63e-08	2.74e-07	9.58e-13	2.69e-11	NS
95	6	AcNc2	AcBoT	8373	10115	2657	1.41e-08	2.05e-08	4.9e-07	8.81e-08	2.96e-07
95	7	Ac2V	AcNc2	41221	43281	6010	1.89e-06	4.82e-07	4.75e-07	5.48e-07	NS
95	8	AcBoT	AcNc2	32777	35074	2431	2.08e-06	0.00127	0.000114	0.015	NS
95	13	Ac2V	AcNc2	52096	53269	4759	0.00042	0.0203	0.00141	0.000505	NS
95	16	Ac2V	AcNc2	54809	55851	7203	0.000704	0.00245	0.00113	0.00127	NS
95	17	Ac2V	AcNc2	29446	30159	3833	0.00768	0.000438	0.0038	0.0021	NS
95	19	Ac2V	AcNc2	69918	70348	15193	NS	0.0211	0.0174	NS	0.0265329
96	1	Ac2V	AcBoT	64174	74240	5229	3.94e-19	3.41e-10	1.11e-11	0.000124	0.0207
96	2	Ac2V	AcBoT	49141	52731	9563	4.31e-09	6.2e-06	2.6e-07	2.73e-09	0.0131
96	3	AcNc2	AcBoT	57533	59935	5154	1.65e-05	0.000433	1.63e-05	4.65e-05	NS
96	7	Ac2V	AcNc2	66990	68748	7041	NS	NS	0.000595	0.00616	0.0297
101	1	AcBoT	AcNc2	52253	59485	2806	3.12e-32	4.46e-35	2.25e-13	1.29e-23	NS
102	1	Ac2V	AcBoT	29933	45277	5242	1.44e-53	5.77e-53	1.2e-25	1.71e-15	2.45e-40
102	2	Ac2V	AcBoT	64016	70420	41431	6.48e-28	2.88e-27	3.68e-09	1.96e-16	1.75e-05
102	3	AcNc2	AcBoT	19986	21794	3620	3.53e-15	1.14e-12	2.51e-11	1.85e-13	NS
102	5	Ac2V	AcNc2	59634	61760	19002	6.42e-12	5.25e-11	9.96e-15	2.69e-13	NS
102	11	Ac2V	AcBoT	67772	68641	61687	NS	0.00224268	0.000397	0.025	NS
102	14	Ac2V	AcNc2	16467	17176	3855	0.00895	0.0036	NS	NS	0.0282
103	5	AcBoT	AcNc2	7335	15670	2077	NS	NS	1.02e-05	0.00168	0.000396
104	8	AcNc2	Ac2V	27904	29585	1072	0.00456	0.000448	0.0333	NS	0.0184
106	1	Ac2V	AcBoT	25300	31180	3282	1.91e-22	8.13e-17	2.67e-16	4.68e-08	2.92e-10
106	3	AcNc2	Ac2V	10040	13158	2409	9.42e-13	7.15e-18	0.0214	2.07e-08	1.44e-15
107	1	AcBoT	AcNc2	19725	38601	3332	1.52e-11	5.01e-14	5.44e-10	1.55e-14	1.12e-12
107	5	AcBoT	Ac2V	26454	29520	1822	1.24e-08	0.0001	4.1e-06	1.58e-06	3.04e-07
107	6	Ac2V	AcBoT	16342	17625	14258	0.000217	8.42e-05	1.19e-06	9.92e-07	NS
107	8	AcBoT	Ac2V	52194	53437	1449	NS	4.63e-05	6.49e-06	3.18e-06	1.08e-05
107	9	Ac2V	AcBoT	7942	8089	57311	NS	0.000349	0.015667	0.0125	NS
108	1	AcBoT	AcNc2	34809	42885	5507	1.33e-85	4.96e-91	8.16e-32	1.21e-19	7.69e-68
108	2	Ac2V	AcNc2	26914	33118	46050	2.28e-12	4.55e-19	8.72e-16	7.67e-13	NS
108	4	AcBoT	AcNc2	69687	70568	10719	2.48e-13	1.29e-10	1.04e-05	4.83e-06	NS
108	5	Ac2V	AcNc2	67128	68756	15523	0.000295	0.0152	2.67e-09	0.000381	NS
108	6	Ac2V	AcNc2	1264	2597	15213	0.0161	NS	0.000104	0.0129	NS
109	2	AcBoT	Ac2V	44513	47535	10692	1.55e-07	6.32e-08	7.58e-08	6.1e-09	4.97e-07
109	3	AcBoT	Ac2V	57122	57680	3225	1.73e-05	0.00011	0.00136	5.25e-05	NS
109	7	AcNc2	Ac2V	52007	53799	3652	0.00587	0.0087	0.00599	NS	NS
110	1	AcBoT	Ac2V	16519	24393	1573	5.54e-43	1.62e-46	1.01e-05	2.01e-20	2.09e-38
110	3	AcNc2	Ac2V	29604	36279	19863	2.09e-18	3.62e-20	3.78e-16	1.46e-13	NS
110	4	AcNc2	Ac2V	3207	6861	27693	3.91e-11	4.22e-11	7.03e-14	3.78e-12	5.59e-18
110	7	AcNc2	Ac2V	55456	59773	5393	2.36e-05	NS	2.32e-05	4.36e-05	0.0340277
110	14	AcBoT	Ac2V	9873	12123	2909	NS	NS	0.0261	0.0251	0.0119132
112	3	AcBoT	Ac2V	2710	7329	29613	1.86e-15	1.79e-15	1.25e-14	5.72e-11	NS
112	4	AcBoT	AcNc2	49327	53831	2749	3.77e-09	1.18e-06	1.74e-08	0.0445	NS
112	6	AcNc2	Ac2V	56743	57623	8528	1e-05	1.87e-05	0.0115	0.019	NS
112	7	AcNc2	Ac2V	36537	46376	3182	0.000365	0.00611	0.000905	1.94e-05	NS
112	9	AcBoT	AcNc2	59307	61140	11609	8.68e-05	0.0227	0.00704	0.0112	NS
112	13	AcBoT	AcNc2	34804	35614	9264	NS	0.00961	0.0371	0.0275	NS
113	2	Ac2V	AcNc2	53772	55899	35856	3.9e-15	4.36e-16	1.63e-13	2.73e-05	NS
113	3	Ac2V	AcBoT	4492	13976	1203	2.52e-17	5.17e-15	7.86e-13	5.06e-11	0.00194
113	5	Ac2V	AcBoT	34530	40214	2698	0.000181	NS	2.71e-05	2.17e-07	0.000204
113	8	AcNc2	AcBoT	23590	23968	4756	NS	0.00153	0.00272	0.00115	NS
115	1	AcBoT	Ac2V	4976	9474	818	1.06e-25	1.46e-27	6.36e-06	2.97e-13	4.73e-11
115	2	AcBoT	Ac2V	28475	32487	1154	5.45e-21	4.61e-22	1.51e-14	3.03e-14	NS
115	7	Ac2V	AcBoT	55583	56276	26379	0.0088	3.46e-06	0.000397	0.0405	NS
115	8	AcNc2	Ac2V	17553	18014	5924	NS	0.00138	0.00133	0.0126	0.000161
115	10	AcNc2	AcBoT	52532	54268	13406	NS	0.00151	0.00173	0.0128	NS
116	1	Ac2V	AcNc2	47303	51993	3060	1.35e-31	7.06e-31	2.06e-23	6.63e-24	NS
116	2	Ac2V	AcNc2	3579	35425	4230	1.32e-07	4.8e-17	8.48e-10	6.79e-18	2.33e-15
116	3	Ac2V	AcBoT	16640	17730	9559	0.00252	0.0122	0.000119	0.00769	NS
120	2	AcBoT	Ac2V	41582	55684	13672	0.000305	6.35e-06	2.48e-12	2.11e-15	NS
120	3	AcNc2	Ac2V	25741	31534	3847	1.58e-09	1.6e-06	5.5e-07	6.35e-05	0.000679
120	10	AcNc2	Ac2V	11958	12898	18402	NS	0.00673	0.00117	0.0099	NS
120	12	AcNc2	Ac2V	34842	35471	8868	NS	NS	0.000151	0.00676	0.000185
120	13	AcNc2	Ac2V	56727	57222	11264	NS	0.0206	0.00368	0.00713	NS
121	1	AcNc2	Ac2V	51729	58312	1436	1.15e-30	5.48e-28	1.14e-14	9.89e-08	1.74e-07
121	2	AcBoT	Ac2V	20165	22917	15788	6e-33	4.34e-34	5.66e-14	1.68e-13	NS
121	4	AcBoT	Ac2V	24097	25228	10076	9.79e-16	6.19e-15	1.32e-11	0.000758	NS
122	2	AcBoT	Ac2V	29842	30757	5055	NS	3.36e-13	5.28e-07	9.42e-07	NS
122	3	Ac2V	AcBoT	57234	61911	6263	5.73e-09	7.13e-08	9.02e-13	1.53e-10	2.88e-07
122	4	Ac2V	AcNc2	19198	20889	18507	0.0129	5.47e-05	1.81e-08	0.0165	NS
122	7	AcNc2	AcBoT	58564	59424	17815	NS	0.00689	0.00093	0.00834	NS
123	3	Ac2V	AcNc2	11424	19824	9205	3.76e-09	1.29e-05	4.2e-08	6.62e-11	0.00209
123	4	AcBoT	AcNc2	4662	5388	13004	5.57e-05	0.000476	1.39e-08	3.44e-07	NS
123	8	Ac2V	AcNc2	23768	25466	13706	0.000979	0.00284	0.000421	7.77e-07	NS
123	10	Ac2V	AcBoT	11899	12132	23876	1.48e-05	2.71e-05	2.36e-05	9.88e-06	0.0032
124	3	AcBoT	Ac2V	48845	50813	17440	0.000671	0.0305	0.00117	9.08e-07	NS
124	4	Ac2V	AcNc2	24090	27017	2236	1.97e-05	0.000283	0.00271	0.000364	NS
124	5	Ac2V	AcNc2	4466	4645	15204	1.33e-05	0.000225	0.00559	0.0463	NS
124	7	AcNc2	Ac2V	38886	43039	8024	0.00238	NS	0.0233	0.0218	NS
127	1	AcBoT	AcNc2	47789	53341	2585	5.63e-11	8.78e-11	1.71e-07	0.041	NS
127	3	Ac2V	AcNc2	7659	14453	8350	4.5e-06	NS	0.000142	6.32e-07	0.00176
127	4	AcBoT	AcNc2	28940	32179	14358	1.37e-05	3.83e-05	0.00103	2.34e-06	NS
127	6	Ac2V	AcBoT	11350	12030	4019	0.00364	0.000401	3.94e-05	0.000126	0.0002
129	1	AcNc2	Ac2V	15924	20722	53064	4.95e-47	1.5e-55	1.73e-10	7.97e-21	NS
129	2	AcNc2	AcBoT	7150	11193	4527	2.07e-16	3.62e-14	2.71e-14	6.36e-10	0.00323
129	3	AcNc2	Ac2V	44144	49652	7705	2.39e-11	0.000113	9.7e-14	2.16e-11	0.00841
129	4	AcNc2	AcBoT	36676	40477	1470	1.53e-10	1.44e-09	3.82e-06	2.85e-07	NS
129	5	AcNc2	AcBoT	22969	27381	3252	1.39e-10	4.92e-08	1.6e-09	8.48e-09	0.0209
130	1	AcBoT	AcNc2	16552	40582	515	1.51e-35	1.07e-32	4.55e-24	7.86e-12	2.53e-08
130	5	AcBoT	AcNc2	4012	6988	2200	1.89e-05	0.000114	5.47e-05	1.74e-05	NS
130	6	AcBoT	AcNc2	42519	43654	6614	0.000274	NS	NS	0.0257	0.0182979
131	2	AcNc2	Ac2V	43711	46059	5691	2.49e-08	0.00191	1.91e-09	1.05e-08	NS
131	5	AcBoT	Ac2V	22388	23286	2005	NS	0.00365	0.0121	0.0116	0.00032
131	7	AcNc2	Ac2V	16075	16451	7259	NS	0.0132065	0.0369	0.0285	0.00936
132	3	AcNc2	AcBoT	26421	29210	26978	8.28e-13	2.41e-11	1.84e-11	8.91e-10	0.00715
132	4	AcNc2	AcBoT	33886	36973	10794	2.32e-08	3.06e-10	8.22e-09	6.35e-06	NS
132	6	Ac2V	AcNc2	24726	25955	7686	NS	4.42e-05	0.00111	0.001	4.71e-05
132	8	AcNc2	Ac2V	41674	45903	3860	0.000282	6e-05	0.00045	3.79e-05	7.7e-05
133	1	Ac2V	AcBoT	49077	56488	1936	1.08e-41	7.39e-44	1.64e-21	3.9e-22	1.38e-31
133	3	Ac2V	AcBoT	35380	39389	6806	4.73e-05	0.00702	1.56e-10	4.01e-05	NS
133	5	AcNc2	AcBoT	15732	20667	3508	1.97e-06	0.00294	0.0207	0.00335	3.93e-06
133	11	Ac2V	AcBoT	42332	42736	11434	NS	NS	0.0133	0.0196621	0.00617
136	1	AcNc2	AcBoT	44507	52406	1320	6.32e-18	1.26e-21	2.85e-11	1.49e-10	NS
136	2	AcNc2	AcBoT	5852	11897	18986	1.98e-14	8.73e-16	2.47e-06	7.25e-10	NS
136	3	Ac2V	AcBoT	30404	34084	8233	0.000454	0.000506	0.0003	3.91e-05	NS
137	2	AcNc2	AcBoT	14505	16166	5688	4.88e-14	5.41e-16	3.61e-11	1.45e-06	NS
137	3	AcNc2	Ac2V	37752	45413	3824	1.73e-09	2.29e-12	1.14e-13	3.63e-09	8.79e-07
137	4	AcBoT	Ac2V	56771	57579	5724	7.48e-08	3.27e-09	1.07e-10	1.38e-05	NS
137	7	AcBoT	Ac2V	26546	31183	2249	0.000285	0.000103	7.04e-06	0.00154	NS
138	3	Ac2V	AcNc2	12808	13890	1665	3.62e-11	1.87e-11	1.48e-05	0.00426	NS
138	4	Ac2V	AcNc2	41202	46608	51259	3.13e-10	4.39e-10	6.41e-10	9.43e-08	NS
139	3	AcBoT	Ac2V	25807	30288	6537	2.71e-06	0.000258	1.93e-09	2.24e-08	0.00353
139	4	AcBoT	Ac2V	36158	37909	12721	1.84e-11	5.79e-05	1.44e-10	8.26e-10	5.18e-06
139	8	Ac2V	AcNc2	36928	37220	22349	NS	NS	0.000106	0.00101	0.000423
140	1	AcBoT	Ac2V	40467	45199	2203	2.31e-14	1.26e-14	4.43e-15	2.33e-15	2.48e-11
141	1	Ac2V	AcNc2	30650	36286	10976	1.2e-11	NS	3.85e-15	1.46e-15	3.23e-12
141	5	AcBoT	AcNc2	43034	44598	21943	5.21e-06	8.06e-08	6.22e-08	2.2e-05	0.0134
141	7	Ac2V	AcBoT	33125	33543	27222	1.99e-07	3.47e-07	0.000295	0.000252	0.00239
141	8	AcBoT	AcNc2	25270	26566	8794	0.00719	NS	0.00144	3.19e-06	NS
141	14	AcBoT	Ac2V	16390	19302	9713	NS	0.0278	0.00399	5.46e-05	NS
143	1	Ac2V	AcBoT	16806	19296	15004	1.11e-08	NS	1.23e-11	2.81e-06	NS
143	2	Ac2V	AcBoT	35976	36558	6313	2.21e-12	2.62e-08	3.13e-06	3.33e-06	NS
143	3	AcNc2	AcBoT	37354	38062	6531	9.15e-11	3.8e-09	4.2e-05	3.8e-05	NS
143	4	Ac2V	AcBoT	22433	24979	14277	2.05e-08	NS	1.21e-09	0.000727	NS
145	1	AcNc2	AcBoT	5893	14157	2335	1.43e-12	1.95e-11	0.000122	0.000283	1.8e-05
145	3	Ac2V	AcNc2	24814	53779	4651	4.22e-05	2.05e-12	3.68e-09	1.51e-06	9.76e-11
145	4	AcNc2	AcBoT	35684	45432	3109	7.79e-07	9.73e-07	2.7e-06	1.36e-07	2.2e-05
145	5	AcNc2	Ac2V	37161	38657	1204	NS	0.00225	0.00524	0.00261	0.00149
145	9	AcBoT	Ac2V	10445	12218	2610	NS	NS	0.000667	0.0164	0.0081
146	2	Ac2V	AcNc2	12377	18349	5411	0.000133	NS	1.32e-06	0.000285	0.00624
146	5	AcNc2	AcBoT	7728	8046	23552	NS	0.00217	0.0163503	0.0123	0.0247
149	1	AcBoT	AcNc2	47763	48969	36853	7.42e-05	2.79e-08	5.16e-10	2.48e-11	NS
149	2	Ac2V	AcNc2	34308	42362	3015	0.00192	0.0227	4.13e-11	1.57e-08	9.57e-06
150	1	AcBoT	AcNc2	38912	40341	5931	9.33e-22	6.14e-15	4.46e-07	4.5e-06	2.84e-14
150	4	Ac2V	AcNc2	19114	29859	15183	NS	0.00183	0.00971	0.00547	NS
151	1	Ac2V	AcBoT	28254	34371	2507	1.48e-46	1.19e-57	1.06e-29	2.37e-20	6.63e-50
151	2	Ac2V	AcBoT	22429	24128	30967	8.09e-12	6.43e-12	2.1e-06	2.42e-09	NS
151	3	Ac2V	AcBoT	4243	7970	13573	1.33e-07	2.07e-10	0.00112	3.1e-05	NS
151	7	AcBoT	AcNc2	19733	20635	16986	0.00166	2.05e-06	0.000257	0.000902	NS
151	9	AcNc2	AcBoT	14883	15411	8754	0.00335	0.00761	0.00159	0.00666	NS
152	2	AcBoT	Ac2V	21050	23148	34383	1.8e-05	6.11e-08	6.52e-11	0.000357	NS
152	3	AcNc2	Ac2V	13510	14675	3156	2.95e-08	4.02e-07	4.79e-06	4.47e-05	0.0208552
154	3	Ac2V	AcBoT	31577	35586	2601	0.00207	0.00152	0.0062	0.00437	NS
154	5	AcNc2	AcBoT	21977	24324	2789	0.00769	NS	0.0334279	0.0104	0.0426
155	1	AcNc2	AcBoT	24369	38878	22808	1.97e-40	6.62e-39	1.02e-13	1.2e-18	1.36e-10
155	6	AcNc2	Ac2V	41700	43996	3693	7.21e-07	NS	9.65e-07	2.68e-07	5.41e-10
157	1	AcNc2	Ac2V	27871	29328	4491	6.45e-24	2.09e-23	4.79e-14	9.75e-14	7.22e-13
157	5	AcNc2	AcBoT	20539	22689	1272	NS	0.000339	1.38e-05	1.04e-05	0.00138
159	1	AcNc2	Ac2V	7710	9652	2875	2.86e-26	2.07e-24	1.46e-12	2.67e-13	2.76e-13
159	2	AcBoT	Ac2V	22446	38126	6521	6.29e-10	NS	9.91e-19	1.31e-11	0.0376
159	5	AcNc2	Ac2V	25383	27707	3232	0.00037	0.00916	0.00429	0.0195	0.0031
162	1	Ac2V	AcBoT	3329	26330	2333	1.23e-12	0.00174	7.13e-14	4.37e-15	7.77e-11
162	2	AcNc2	AcBoT	1712	2703	17456	2.61e-05	0.000181	2.85e-12	1.32e-08	0.0188
162	4	AcNc2	Ac2V	2103	2377	45040	NS	7.11e-06	2.22e-05	1.95e-05	2e-08
163	1	AcBoT	AcNc2	6971	23764	738	2.72e-31	1.09e-36	5.61e-19	3.15e-19	6.74e-26
163	3	Ac2V	AcNc2	28637	35253	9817	0.0164	0.000165	4.03e-05	5.81e-05	NS
163	4	Ac2V	AcNc2	41599	44615	11048	0.03	0.0144	6.69e-05	0.000898	0.0388987
166	1	AcNc2	AcBoT	9150	47555	2283	3.04e-34	9.35e-50	3.54e-35	8e-38	1.31e-93
166	2	Ac2V	AcBoT	6410	8781	1552	1.95e-15	2.11e-15	5.99e-10	1.38e-10	0.0131
166	3	Ac2V	AcBoT	48342	49838	1204	2.08e-14	5.23e-16	1.08e-06	6.06e-07	8.71e-05
168	1	AcBoT	Ac2V	19991	27116	3830	7.52e-12	3.53e-05	1.49e-09	5.59e-11	6.34e-06
168	2	AcNc2	Ac2V	36557	46042	997	4.29e-10	7.84e-09	8.19e-12	3.67e-11	NS
168	3	AcNc2	Ac2V	10360	18123	6123	8e-09	7.13e-12	6.58e-09	2.81e-09	7.06e-11
168	5	AcBoT	AcNc2	23280	24403	1604	NS	0.00936	0.0357	0.02	0.00021
169	3	Ac2V	AcNc2	42922	44817	20781	1.57e-06	NS	1.61e-07	0.000758	NS
169	5	Ac2V	AcNc2	25458	26214	3615	NS	NS	0.00394	0.0307	0.00017
170	1	AcBoT	Ac2V	14573	23968	2585	1.29e-24	4.83e-23	4.75e-19	2.46e-19	1.11e-16
170	2	AcBoT	Ac2V	31019	39028	4161	8.7e-10	1.96e-09	3.43e-09	4.93e-10	1.12e-06
172	1	AcBoT	Ac2V	19712	19784	196606	NS	1.27e-07	1.87e-05	1.67e-05	NS
176	1	Ac2V	AcBoT	24494	25501	2715	2.36e-17	1.84e-17	3.95e-08	3.76e-06	NS
176	2	AcNc2	AcBoT	33511	39163	1158	3.97e-14	4.92e-12	3.76e-08	0.0397	0.00621
176	4	AcNc2	AcBoT	42055	44217	1265	1.86e-08	2.9e-06	3.58e-05	1.87e-05	NS
177	2	AcBoT	AcNc2	25258	36854	11344	1.51e-23	2.29e-24	4.49e-22	2.1e-16	3.57e-33
178	2	AcNc2	AcBoT	6557	16702	12449	4.79e-18	2.88e-16	1.16e-17	1.85e-16	0.00854
178	4	AcNc2	AcBoT	33623	36990	813	1.25e-09	7.85e-08	2.8e-12	9.4e-05	NS
179	3	Ac2V	AcNc2	8980	9026	221887	NS	1.93e-05	0.00117	0.000561	NS
179	4	AcBoT	Ac2V	32055	32448	16620	8.47e-05	0.00514	4.95e-05	7.38e-05	NS
179	9	Ac2V	AcBoT	33654	34060	16089	NS	0.00429	0.044	0.0292	0.0307
180	2	Ac2V	AcNc2	23445	24548	13893	1.39e-08	1.12e-07	6.34e-06	3.8e-06	NS
180	3	AcBoT	AcNc2	39851	42535	9045	3.11e-06	1.44e-05	0.00275	6.15e-07	9.04e-05
182	2	AcNc2	Ac2V	11561	12494	32448	1.83e-32	1.06e-33	1.33e-10	3.38e-06	6.87e-11
182	4	Ac2V	AcBoT	27012	27285	30956	NS	7.97e-05	0.00867	0.00631	0.0426
182	6	AcBoT	Ac2V	7018	10724	49725	2.74e-10	4.41e-05	6.94e-06	0.000353	NS
182	10	Ac2V	AcBoT	24660	25521	28173	NS	0.0328	0.00539	0.00566	NS
182	11	AcBoT	AcNc2	1977	3335	77548	NS	NS	0.00967	0.0335	0.0336959
184	1	AcBoT	AcNc2	13620	20668	7468	7.73e-05	1.06e-06	7.74e-09	0.000259	NS
185	1	Ac2V	AcNc2	28227	37039	7020	0.00166	NS	7.67e-12	3.14e-05	2.53e-07
185	2	AcBoT	AcNc2	39328	40070	3683	1.2e-06	1.49e-06	0.000175	8.42e-05	0.0112
185	5	AcNc2	AcBoT	30303	33403	2112	0.00139	0.00624	0.000726	0.000252	0.000167
